# Supplementary material for: Genetic diversity and phylogeography of broomcorn millet (Panicum miliaceum L.) across Eurasia
Source: Mol Ecol. 2011 Nov;20(22):4756–71. doi: 10.1111/j.1365-294X.2011.05318.x (PMC3258423; doi:10.1111/j.1365-294X.2011.05318.x)
Supplement: Supplementary file 1 [file mec0020-4756-SD1.xls]

## Sheet: Sheet1
Marker	F-Sequence	R-Sequence	Repeated motif	GenBank accession number
GB-PaM-004	GCAAGAGCGTGTGTGTGA	TGGTGTCAGGAACATTAAGGA	(TG)8-(GA)9	EF117724
GB-PaM-013	AGGGGTAGGGCTGATGAA	ATAGTGATCGCGACCGTG	(TCG)8	EF117725
GB-PaM-014	GGGAGACGCAGTGTGGTA	TACAGGTCCTGCGTGAGG	(CGT)3(CAT)(CGT)5	EF117726
GB-PaM-023	GCTAGCTTGTTGTTGCCG	GATGCGTACCGCTTGTGT	(GA)19	EF117727
GB-PaM-025	CTTGTGCTGGGCTAGGTG	AATGTGGTTGGCATTGGA	(CA)10	EF117728
GB-PaM-029	AGCTCCTGGCTCAGCTCT	CTTGCTGTCGTCGTCCTC	(CGA)5	EF117729
GB-PaM-031	AAACGGGATCGGTGTAGC	AATGAGGCACTGACAGCC	(TGC)3(TGA)(TGC)2	EF117730
GB-PaM-060	TCGTGACAGAGCGTCCTT	TCGATCTCGGTCTGCTGT	(AGTC)4	EF117731
GB-PaM-061	CTCCGCAGCAAGACATTT	TTTCGATCCGAGGAGGAT	(CTC)6	EF117732
GB-PaM-066	TAATGCCAAACCAAGCGT	GGTACAAGTACAAGCCCGC	(TGC)6	EF117733
GB-PaM-073	GCTCTCACCGTCTGATCG	CGCATTCTCTTCCCCTTT	(TC)21, (CGTG)4	EF117734
GB-PaM-085	CAGCCCATCACACTCGAT	CTTCTTCGTCGTCCCTCC	(AGG)3(AGC)(AGG)2	EF117735
GB-PaM-094	AAGAGCGAGGGCTAGCAT	CGGCAGCAACTCATCAAT	(AT)4, (GCG)4	EF117736
GB-PaM-096	GGCCTATGGGCTTTTTGT	GCGTTCGGAACAACTGAA	(GCC)6	EF117737
GB-PaM-098	TGCCAGGCACTACACCAT	CATCTCTTCGCTGTCCCA	(CTG)6	EF117738
GB-PaM-106	AGCGAGAGGAAACAGCGT	ATAGGCGTCGGAGATGGT	(TC)19	EF117739
GB-PaM-107	CTCAGCTCGCCCCTTATT	GCACCGGAATATGCAAGA	(GA)6	EF117740
GB-PaM-111	GTTCGAGGCTGATGCAAG	CGCATCACACGTCACATC	(AG)6, (AG)5	EF117741
GB-PaM-115	GCACGTCACACTCACACG	TGGGTGTATCAGGGCTTG	(AG)15	EF117742
GB-PaM-117	GTGAGGGTGATCACGAGG	CCACGCCAAACTCAAATC	(GA)6	EF117743
GB-PaM-121	GGACATACGCATGGTGGT	ACGATCGAATGAGCGAGA	(AT)7-(GTAT)9	EF117744
GB-PaM-126	CTTCCATAGGGTGCCTCC	CATCGCAATTGGGAAAGA	(GAA)5-(GA)20	EF117745
GB-PaM-133	TCTCAGTGCTTTACGCCG	AGGAACCGGAACCACCTA	(GAG)6, (AGG)6	EF117746
GB-PaM-134	CAGGCTCTGGCAAAGATG	CAAGGTCAGGGGAACCAT	(AG)22	EF117747
GB-PaM-145	TCCAAGAGCAGCACGG	AGACGTCGTGCCAAGAGA	(CAG)3(TAG)(CAG)2	EF117748
