# Supplementary material for: Genetic diversity and phylogeography of broomcorn millet (Panicum miliaceum L.) across Eurasia
Source: Mol Ecol. 2011 Nov;20(22):4756–71. doi: 10.1111/j.1365-294X.2011.05318.x (PMC3258423; doi:10.1111/j.1365-294X.2011.05318.x)
Supplement: Supplementary file 3 [file mec0020-4756-SD3.xls]

## Sheet: Sheet1
Locus	Number of alleles	Frequency of most common allele	Gene diversity	PIC
PaM-004	4	0.877551	0.22095	0.207149
PaM-013	3	0.887755	0.20304	0.189083
PaM-014	4	0.877551	0.22095	0.207149
PaM-023	10	0.44898	0.714494	0.67802
PaM-025	3	0.785714	0.357143	0.325437
PaM-061	2	0.663265	0.446689	0.346923
PaM-066a	2	0.887755	0.199292	0.179433
PaM-066b	2	0.77551	0.348188	0.287571
PaM-094a	4	0.673469	0.500416	0.457682
PaM-096	2	0.979592	0.0399833	0.039184
PaM-106	8	0.673469	0.517701	0.491175
PaM-107	2	0.94898	0.0968347	0.0921462
PaM-115	5	0.367347	0.67701	0.610763
PaM-121	10	0.428571	0.736985	0.704249
PaM-134	15	0.265306	0.839234	0.822131
PaM-145b	2	0.928571	0.132653	0.123855
Mean	4.875	0.716837	0.390723	0.360122
